# Supplementary material for: Association of TLR4 Rs4986791 Polymorphism and TLR9 Haplotypes with Acute Myeloid Leukemia Susceptibility: A Case-Control Study of Adult Patients
Source: J Pers Med. 2022 Mar 6;12(3):409. doi: 10.3390/jpm12030409 (PMC8950293; doi:10.3390/jpm12030409)
Supplement: Supplementary file 1 [file jpm-12-00409-s001.zip]

Archive with 1 entries (1 files):
- jpm-1592228-supplementary.pdf
